# Supplementary material for: Cephalopod species identification using integrated analysis of machine learning and deep learning approaches
Source: PeerJ. 2021 Aug 9;9:e11825. doi: 10.7717/peerj.11825 (PMC8359798; doi:10.7717/peerj.11825)
Supplement: Supplemental Information 1 — C2-Sepia aculeata, C3-Sepioteuthis lessoniana, C6-Sepia esculenta, O2-Amphioctopus aegina, S1-Loliolus uyii, S3-Uroteuthis chinensis, S4-Uroteuthis edulis [file peerj-09-11825-s001.zip]

Archive with 182 entries (174 files):
- _Preprocessing_Lower_Beak/
- _Preprocessing_Lower_Beak/C2/
- _Preprocessing_Lower_Beak/C2/L-l-C2-1.jpg
- _Preprocessing_Lower_Beak/C2/L-l-C2-10.jpg
- _Preprocessing_Lower_Beak/C2/L-l-C2-11.jpg
- _Preprocessing_Lower_Beak/C2/L-l-C2-12.jpg
- _Preprocessing_Lower_Beak/C2/L-l-C2-13.jpg
- _Preprocessing_Lower_Beak/C2/L-l-C2-14.jpg
- _Preprocessing_Lower_Beak/C2/L-l-C2-15.jpg
- _Preprocessing_Lower_Beak/C2/L-l-C2-16.jpg
- _Preprocessing_Lower_Beak/C2/L-l-C2-17.jpg
- _Preprocessing_Lower_Beak/C2/L-l-C2-18.jpg
- _Preprocessing_Lower_Beak/C2/L-l-C2-19.jpg
- _Preprocessing_Lower_Beak/C2/L-l-C2-2.jpg
- _Preprocessing_Lower_Beak/C2/L-l-C2-20.jpg
- _Preprocessing_Lower_Beak/C2/L-l-C2-21.jpg
- _Preprocessing_Lower_Beak/C2/L-l-C2-22.jpg
- _Preprocessing_Lower_Beak/C2/L-l-C2-23.jpg
- _Preprocessing_Lower_Beak/C2/L-l-C2-24.jpg
- _Preprocessing_Lower_Beak/C2/L-l-C2-25.jpg
- _Preprocessing_Lower_Beak/C2/L-l-C2-3.jpg
- _Preprocessing_Lower_Beak/C2/L-l-C2-4.jpg
- _Preprocessing_Lower_Beak/C2/L-l-C2-5.jpg
- _Preprocessing_Lower_Beak/C2/L-l-C2-6.jpg
- _Preprocessing_Lower_Beak/C2/L-l-C2-7.jpg
- _Preprocessing_Lower_Beak/C2/L-l-C2-8.jpg
- _Preprocessing_Lower_Beak/C2/L-l-C2-9.jpg
- _Preprocessing_Lower_Beak/C3/
- _Preprocessing_Lower_Beak/C3/L-l-C3-1.jpg
- _Preprocessing_Lower_Beak/C3/L-l-C3-10.jpg
- _Preprocessing_Lower_Beak/C3/L-l-C3-11.jpg
- _Preprocessing_Lower_Beak/C3/L-l-C3-12.jpg
- _Preprocessing_Lower_Beak/C3/L-l-C3-13.jpg
- _Preprocessing_Lower_Beak/C3/L-l-C3-14.jpg
- _Preprocessing_Lower_Beak/C3/L-l-C3-15.jpg
- _Preprocessing_Lower_Beak/C3/L-l-C3-16.jpg
- _Preprocessing_Lower_Beak/C3/L-l-C3-17.jpg
- _Preprocessing_Lower_Beak/C3/L-l-C3-2.jpg
- _Preprocessing_Lower_Beak/C3/L-l-C3-3.jpg
- _Preprocessing_Lower_Beak/C3/L-l-C3-4.jpg
- _Preprocessing_Lower_Beak/C3/L-l-C3-5.jpg
- _Preprocessing_Lower_Beak/C3/L-l-C3-6.jpg
- _Preprocessing_Lower_Beak/C3/L-l-C3-7.jpg
- _Preprocessing_Lower_Beak/C3/L-l-C3-8.jpg
- _Preprocessing_Lower_Beak/C3/L-l-C3-9.jpg
- _Preprocessing_Lower_Beak/C6/
- _Preprocessing_Lower_Beak/C6/L-l-C6-1.jpg
- _Preprocessing_Lower_Beak/C6/L-l-C6-10.jpg
- _Preprocessing_Lower_Beak/C6/L-l-C6-11.jpg
- _Preprocessing_Lower_Beak/C6/L-l-C6-12.jpg
- _Preprocessing_Lower_Beak/C6/L-l-C6-13.jpg
- _Preprocessing_Lower_Beak/C6/L-l-C6-14.jpg
- _Preprocessing_Lower_Beak/C6/L-l-C6-15.jpg
- _Preprocessing_Lower_Beak/C6/L-l-C6-16.jpg
- _Preprocessing_Lower_Beak/C6/L-l-C6-17.jpg
- _Preprocessing_Lower_Beak/C6/L-l-C6-18.jpg
- _Preprocessing_Lower_Beak/C6/L-l-C6-19.jpg
- _Preprocessing_Lower_Beak/C6/L-l-C6-2.jpg
- _Preprocessing_Lower_Beak/C6/L-l-C6-20.jpg
- _Preprocessing_Lower_Beak/C6/L-l-C6-21.jpg
- _Preprocessing_Lower_Beak/C6/L-l-C6-22.jpg
- _Preprocessing_Lower_Beak/C6/L-l-C6-23.jpg
- _Preprocessing_Lower_Beak/C6/L-l-C6-24.jpg
- _Preprocessing_Lower_Beak/C6/L-l-C6-25.jpg
- _Preprocessing_Lower_Beak/C6/L-l-C6-3.jpg
- _Preprocessing_Lower_Beak/C6/L-l-C6-4.jpg
- _Preprocessing_Lower_Beak/C6/L-l-C6-5.jpg
- _Preprocessing_Lower_Beak/C6/L-l-C6-6.jpg
- _Preprocessing_Lower_Beak/C6/L-l-C6-8.jpg
- _Preprocessing_Lower_Beak/C6/L-l-C6-9.jpg
- _Preprocessing_Lower_Beak/O2/
- _Preprocessing_Lower_Beak/O2/L-l-O2-1.jpg
- _Preprocessing_Lower_Beak/O2/L-l-O2-10.jpg
- _Preprocessing_Lower_Beak/O2/L-l-O2-11.jpg
- _Preprocessing_Lower_Beak/O2/L-l-O2-12.jpg
- _Preprocessing_Lower_Beak/O2/L-l-O2-13.jpg
- _Preprocessing_Lower_Beak/O2/L-l-O2-14.jpg
- _Preprocessing_Lower_Beak/O2/L-l-O2-15.jpg
- _Preprocessing_Lower_Beak/O2/L-l-O2-16.jpg
- _Preprocessing_Lower_Beak/O2/L-l-O2-17.jpg
- _Preprocessing_Lower_Beak/O2/L-l-O2-18.jpg
- _Preprocessing_Lower_Beak/O2/L-l-O2-19.jpg
- _Preprocessing_Lower_Beak/O2/L-l-O2-2.jpg
- _Preprocessing_Lower_Beak/O2/L-l-O2-20.jpg
- _Preprocessing_Lower_Beak/O2/L-l-O2-21.jpg
- _Preprocessing_Lower_Beak/O2/L-l-O2-22.jpg
- _Preprocessing_Lower_Beak/O2/L-l-O2-23.jpg
- _Preprocessing_Lower_Beak/O2/L-l-O2-24.jpg
- _Preprocessing_Lower_Beak/O2/L-l-O2-25.jpg
- _Preprocessing_Lower_Beak/O2/L-l-O2-26.jpg
- _Preprocessing_Lower_Beak/O2/L-l-O2-27.jpg
- _Preprocessing_Lower_Beak/O2/L-l-O2-28.jpg
- _Preprocessing_Lower_Beak/O2/L-l-O2-29.jpg
- _Preprocessing_Lower_Beak/O2/L-l-O2-3.jpg
- _Preprocessing_Lower_Beak/O2/L-l-O2-4.jpg
- _Preprocessing_Lower_Beak/O2/L-l-O2-5.jpg
- _Preprocessing_Lower_Beak/O2/L-l-O2-6.jpg
- _Preprocessing_Lower_Beak/O2/L-l-O2-7.jpg
- _Preprocessing_Lower_Beak/O2/L-l-O2-8.jpg
- _Preprocessing_Lower_Beak/O2/L-l-O2-9.jpg
- _Preprocessing_Lower_Beak/S1/
- _Preprocessing_Lower_Beak/S1/L-l-S1-1.jpg
- _Preprocessing_Lower_Beak/S1/L-l-S1-10.jpg
- _Preprocessing_Lower_Beak/S1/L-l-S1-11.jpg
- _Preprocessing_Lower_Beak/S1/L-l-S1-12.jpg
- _Preprocessing_Lower_Beak/S1/L-l-S1-13.jpg
- _Preprocessing_Lower_Beak/S1/L-l-S1-14.jpg
- _Preprocessing_Lower_Beak/S1/L-l-S1-15.jpg
- _Preprocessing_Lower_Beak/S1/L-l-S1-16.jpg
- _Preprocessing_Lower_Beak/S1/L-l-S1-17.jpg
- _Preprocessing_Lower_Beak/S1/L-l-S1-18.jpg
- _Preprocessing_Lower_Beak/S1/L-l-S1-19.jpg
- _Preprocessing_Lower_Beak/S1/L-l-S1-2.jpg
- _Preprocessing_Lower_Beak/S1/L-l-S1-20.jpg
- _Preprocessing_Lower_Beak/S1/L-l-S1-21.jpg
- _Preprocessing_Lower_Beak/S1/L-l-S1-22.jpg
- _Preprocessing_Lower_Beak/S1/L-l-S1-23.jpg
- _Preprocessing_Lower_Beak/S1/L-l-S1-24.jpg
- _Preprocessing_Lower_Beak/S1/L-l-S1-25.jpg
- _Preprocessing_Lower_Beak/S1/L-l-S1-26.jpg
- _Preprocessing_Lower_Beak/S1/L-l-S1-27.jpg
- _Preprocessing_Lower_Beak/S1/L-l-S1-28.jpg
- _Preprocessing_Lower_Beak/S1/L-l-S1-29.jpg
- _Preprocessing_Lower_Beak/S1/L-l-S1-3.jpg
- _Preprocessing_Lower_Beak/S1/L-l-S1-30.jpg
- _Preprocessing_Lower_Beak/S1/L-l-S1-31.jpg
- _Preprocessing_Lower_Beak/S1/L-l-S1-32.jpg
- _Preprocessing_Lower_Beak/S1/L-l-S1-4.jpg
- _Preprocessing_Lower_Beak/S1/L-l-S1-5.jpg
- _Preprocessing_Lower_Beak/S1/L-l-S1-6.jpg
- _Preprocessing_Lower_Beak/S1/L-l-S1-7.jpg
- _Preprocessing_Lower_Beak/S1/L-l-S1-8.jpg
- _Preprocessing_Lower_Beak/S1/L-l-S1-9.jpg
- _Preprocessing_Lower_Beak/S3/
- _Preprocessing_Lower_Beak/S3/L-l-S3-1.jpg
- _Preprocessing_Lower_Beak/S3/L-l-S3-11.jpg
- _Preprocessing_Lower_Beak/S3/L-l-S3-12.jpg
- _Preprocessing_Lower_Beak/S3/L-l-S3-13.jpg
- _Preprocessing_Lower_Beak/S3/L-l-S3-14.jpg
- _Preprocessing_Lower_Beak/S3/L-l-S3-15.jpg
- _Preprocessing_Lower_Beak/S3/L-l-S3-16.jpg
- _Preprocessing_Lower_Beak/S3/L-l-S3-17.jpg
- _Preprocessing_Lower_Beak/S3/L-l-S3-18.jpg
- _Preprocessing_Lower_Beak/S3/L-l-S3-19.jpg
- _Preprocessing_Lower_Beak/S3/L-l-S3-2.jpg
- _Preprocessing_Lower_Beak/S3/L-l-S3-20.jpg
- _Preprocessing_Lower_Beak/S3/L-l-S3-21.jpg
- _Preprocessing_Lower_Beak/S3/L-l-S3-3.jpg
- _Preprocessing_Lower_Beak/S3/L-l-S3-4.jpg
- _Preprocessing_Lower_Beak/S3/L-l-S3-5.jpg
- _Preprocessing_Lower_Beak/S3/L-l-S3-6.jpg
- _Preprocessing_Lower_Beak/S3/L-l-S3-7.jpg
- _Preprocessing_Lower_Beak/S3/L-l-S3-8.jpg
- _Preprocessing_Lower_Beak/S4/
- _Preprocessing_Lower_Beak/S4/L-l-S4-1.jpg
- _Preprocessing_Lower_Beak/S4/L-l-S4-10.jpg
- _Preprocessing_Lower_Beak/S4/L-l-S4-11.jpg
- _Preprocessing_Lower_Beak/S4/L-l-S4-12.jpg
- _Preprocessing_Lower_Beak/S4/L-l-S4-13.jpg
- _Preprocessing_Lower_Beak/S4/L-l-S4-14.jpg
- _Preprocessing_Lower_Beak/S4/L-l-S4-15.jpg
- _Preprocessing_Lower_Beak/S4/L-l-S4-16.jpg
- _Preprocessing_Lower_Beak/S4/L-l-S4-17.jpg
- _Preprocessing_Lower_Beak/S4/L-l-S4-18.jpg
- _Preprocessing_Lower_Beak/S4/L-l-S4-19.jpg
- _Preprocessing_Lower_Beak/S4/L-l-S4-2.jpg
- _Preprocessing_Lower_Beak/S4/L-l-S4-20.jpg
- _Preprocessing_Lower_Beak/S4/L-l-S4-21.jpg
- _Preprocessing_Lower_Beak/S4/L-l-S4-22.jpg
- _Preprocessing_Lower_Beak/S4/L-l-S4-23.jpg
- _Preprocessing_Lower_Beak/S4/L-l-S4-24.jpg
- _Preprocessing_Lower_Beak/S4/L-l-S4-25.jpg
- _Preprocessing_Lower_Beak/S4/L-l-S4-26.jpg
- _Preprocessing_Lower_Beak/S4/L-l-S4-27.jpg
- _Preprocessing_Lower_Beak/S4/L-l-S4-28.jpg
- _Preprocessing_Lower_Beak/S4/L-l-S4-3.jpg
- _Preprocessing_Lower_Beak/S4/L-l-S4-4.jpg
- _Preprocessing_Lower_Beak/S4/L-l-S4-5.jpg
- _Preprocessing_Lower_Beak/S4/L-l-S4-6.jpg
- _Preprocessing_Lower_Beak/S4/L-l-S4-7.jpg
- _Preprocessing_Lower_Beak/S4/L-l-S4-8.jpg
- _Preprocessing_Lower_Beak/S4/L-l-S4-9.jpg
